# Supplementary material for: From SNP co-association to RNA co-expression: Novel insights into gene networks for intramuscular fatty acid composition in porcine
Source: BMC Genomics. 2014 Mar 26;15:232. doi: 10.1186/1471-2164-15-232 (PMC3987146; doi:10.1186/1471-2164-15-232)
Supplement: Additional file 13: Table S10 — Primers used in the experimental validation by real-time PCR. [file 1471-2164-15-232-S13.xls]

## Sheet: Hoja1
Gene Symbol	Tissue	Primer Sequence (5'-3')	Amplicon lenght (bp)	PCR efficiency (%) in liver (Fluidigm RT-qPCR)	PCR efficiency (%) in adipose (Fluidigm RT-qPCR)
ACTB*	liver and adipose	F-CAAGGACCTCTACGCCAACAC	130	102	103
		R-TGGAGGCGCGATGATCTT
B2M*	liver and adipose	F-ACCTTCTGGTCCACACTGAGTTC	108	98	99
		R-GGTCTCGATCCCACTTAACTATCTTG
HPRT1*	liver and adipose	F-TCATTATGCCGAGGATTTGGA	91	95	99
		R-CTCTTTCATCACATCTCGAGCAA
TBP*	liver and adipose	F-CAGAATGATCAAACCGAGAATTGT	80	98	97
		R-CTGCTCTGACTTTAGCACCTGTTAA
AASDH	liver and adipose	F-ATCCAGCATTTCCGGGTACTT	89	100	99
		R-TCCACAACAGAAGGATCAAAGGT
ABCC5	liver and adipose	F-CTTAATGGAGGACGTGTGGTCTCT	77	104	103
		R-GCCACAGCCTCTCTAGTCTTCTG
ANGPT1	liver and adipose	F-GAGCTGATGGACACAGTGCATAA	70	96	99
		R-TTCCTCCCTTTAGTAAAACACCTTCTT
ANK2	liver and adipose	F-GTGGATTCTGCTACGAAGAAAGG	81	103	100
		R-AAGGACTTTGACAACTTCTGCTTGT
BCL9	liver and adipose	F-TTTCTACTGAGATGGCCAATAAAGC	75	99	104
		R-TGTGGAAAGAGACGATAGTGTCAAC
CAMK1D	liver and adipose	F-AGATCCTCAAGGCGGAGTATGA	76	98	101
		R-CGAATGAAGTCTTTTGCAGAGTCA
CD1D	liver and adipose	F-GGCTTGAGTTGCCGAGTGAA	78	100	98
		R-CAAGACATGACTGTGGTCCCAGTA
CIITA	liver and adipose	F-GCAGGCTGTTGTGCGACAT	73	98	103
		R-TGGTCCAGTTCCGCGATAC
CXCL2	liver and adipose	F-GAATGGTCAGGAAGTTTGTCTCAA	84	98	100
		R-TTGGCACTGCTCTTGTTTAGCA
EIF4E	liver and adipose	F-GACTGTGGAACCGGAAACCA	85	98	100
		R-GTTAGCAACCTCCTGATTAGATTCTGT
EP300**	liver and adipose	F-GCAAACAATCGAGCGGAATAC	84	100	101
		R-AGTCCTTCGCTTTTCTTCTAGTTCCT
FABP3	liver and adipose	F-CGGGCACCTGGAAGCTAGT	71	100	104
		R-GGCAAAACCCACACCAATTG
FDFT1	liver and adipose	F-TCTGACTGGCGGTTCACTGA	81	100	100
		R-TCTAAACTCGAGGGCAATCGTT
FHL2**	liver and adipose	F-TAAGGACGGCCAGAACTTCTGT	86	101	103
		R-CGCTGGTGATGGGCTTTT
HMBOX1	liver and adipose	F-AAAGCCTTTCTTGCCAATCG	72	100	104
		R-CCGGCTCTGACTGATACCTGTT
HSD17B7	liver and adipose	F-TTGGCCACTTTATCCTGATTCG	71	100	102
		R-AATGAGCTGAGATGGACTGTCACT
INSIG1	liver and adipose	F-GTGTACAACGGGGTCTATCAGTACA	89	88	88
		R-GTCACGCCTCCCGAGAAGA
MAML3	liver and adipose	F-GGTCAACCAGTTTCAAGGGTCT	102	98	102
		R-CCTGCATTCTGTGCCATCAA
MAX	liver and adipose	F-GGACTCAGTCCCATCACTCC	95	98	102
		R-GGTTTTTCCTTCGCATATACTG
ME1	liver and adipose	F-ATGATCGAGGGCATGTTGCT	71	97	102
		R-AGTCACCACGACAGCCTTGAT
MTF2	liver and adipose	F-AAGTGACCGAATGAGAGACTCTACAG	77	96	98
		R-TTTGGTTTCGGCGTAAAGGA
MYO1E	liver and adipose	F-GGTCTTTGACTTCTTGGTAGATTCCA	80	100	103
		R-TGTCCAGCACGCCAATGTT
NCOA2**	liver and adipose	F-CGTACCCACACAGGCACCTAT	79	100	100
		R-CTGTCGAAGGTGCTGGTTCA
PBX1	liver and adipose	F-CCTGCGTTCCCGGTTTCT	71	97	102
		R-TCAGGATTTCTGTCGCTTGCT
PIP5K1A	liver and adipose	F-GGAGAGTATCTTCTTCCCGAGTGA	84	100	105
		R-GGTGCATAAGTCTTGAACCGAAA
PROX1	liver and adipose	F-CCCGTTATCCCAGCTCCAATAT	71	99	104
		R-AGAGGTAATGCATCTGTTGAACTTCA
RORC	liver and adipose	F-AAGAGGCTCTCGGGCTTTATG	72	100	105
		R-TTCCATTGCTCCTGCTTTGA
SETD2	liver and adipose	F-GAGCTCAAGGTGAAATAGCTTGTG	76	98	101
		R-GGACACCGAGAAGAACATTCAAT
SETD7	liver and adipose	F-TGCTGGATATACTACCCAGATGGA	71	99	100
		R-TCTCCTGTCATCTCCCCATCTT
SIRT1	liver and adipose	F-TGATAGAGCCTCACATGCCAGTT	74	98	98
		R-GCTGAACAAAAGTATATGGACCTATCC
SLC22A5	liver and adipose	F-CCATCTTTGACTCAAGCGAGCTA	77	96	101
		R-TCGGAGCAGATCCAGAATGC
SMARCA5	liver and adipose	F-GGACTCCGAGATGGAGGAAGT	81	95	92
		R-TCATAGGTAGGATCTGGTTCTTGGA
SORT1	liver and adipose	F-GTCCTGACTACCTTCCATGTACCA	81	98	97
		R-TTCTTTCCATAGTCCTCACTTCGA
TCF7L1	liver and adipose	F-GCAGTGAGCGCGAAATCA	85	100	100
		R-ACATGAAGGCATTAAGAGGCTTCT
TCF7L2	liver and adipose	F-CACCGCCCGAACCTATCTT	88	100	100
		R-CGCATCCTTGAGGGCTTGT
UCP2	liver and adipose	F-GGAATGGGAGGCCTTTAGAGAA	72	100	103
		R-GCCGGAATCTGGCTTCGT
WWTR1	liver and adipose	F-CCAGAGATACTTCCTCAATCACATAGA	100	97	99
		R-AGCTGGGTGGAGGTTCATATGA
ZFHX4	liver and adipose	F-ATCTGACGCATTTGCACAGTGT	71	98	100
		R-ATCAGGGACAGGCACTGTCATA
ZFPM2	liver and adipose	F-TGCCTACAGCTATTGTCAATAAGGA	82	101	97
		R-GCTTGCAGATTCCGCTCACT
ZNF395	liver and adipose	F-TTGACGTCCCAAAGAGGAAGTC	76	97	100
		R-GACAGGGAGGTCAGCACCAT
ZNF423	liver and adipose	F-CCGTGTGCTTCACAGTCTTTG	94	99	103
		R-TGGGAGCAGTCGTAGATCTTGTC
HNF1A	liver	F-AGCTGTGGTGGAGACCCTTCT	82	102
		R-GATGTTGTGCTGCTGCAGGTA
PLG	liver	F-AGACCTCTCCCATCGCTAGGA	71	98
		R-CTTGCACTCGGAGAGATAGATTCTC
WNT4	liver	F-CAGCCCACAAGGCTTCCA	83	96
		R-GCACGTCCACAAACGACTGT
* endogenous gene
**3 key transcription factors also analyzed by qPCR in liver, adipose and muscle tissues
